# Supplementary material for: Determining the optimal daily gonadotropin dose to maximize the oocyte yield in elective egg freezing cycles
Source: Reprod Biol Endocrinol. 2024 Jun 6;22:64. doi: 10.1186/s12958-024-01236-4 (PMC11155010; doi:10.1186/s12958-024-01236-4)
Supplement: Supplementary file 1 — Supplementary Material 1 [file 12958_2024_1236_MOESM1_ESM.xlsx]

## Sheet: גיליון1
# of oocytes in the 1st attempt	Peak E2 in the 1st attempt	A1	A2	X	P	Suggested daily FSH dose
		1	0	2.356	0.91341	450
The # of oocytes retrieved in the 1st IVF attempt should be placed in the red square,
while the peak E2 level in the 1st IVF cycle attempt should be placed in the blue square
